# Supplementary material for: Drivers and Barriers Influencing Adherence to the Mediterranean Diet: A Comparative Study across Five Countries
Source: Nutrients. 2024 Jul 25;16(15):2405. doi: 10.3390/nu16152405 (PMC11313691; doi:10.3390/nu16152405)
Supplement: Supplementary file 1 [file nutrients-16-02405-s001.zip]

Archive with 1 entries (1 files):
- nutrients-3073055-supplementary.pdf
